# Supplementary material for: An Investigation of the RNA Modification m6A and Its Regulatory Enzymes in Rat Brains Affected by Chronic Morphine Treatment and Withdrawal
Source: Int J Mol Sci. 2025 May 4;26(9):4371. doi: 10.3390/ijms26094371 (PMC12072463; doi:10.3390/ijms26094371)
Supplement: Supplementary file 1 [file ijms-26-04371-s001.zip]

Archive with 1 entries (1 files):
- ijms-3575080-supplementary.pdf
